# Supplementary material for: Comparative Analyses of the Safety Profiles of Vitamin D Receptor Agonists: A Pharmacovigilance Study Based on the EudraVigilance Database
Source: Pharmaceuticals (Basel). 2024 Dec 13;17(12):1686. doi: 10.3390/ph17121686 (PMC11677518; doi:10.3390/ph17121686)
Supplement: Supplementary file 1 [file pharmaceuticals-17-01686-s001.zip]

Archive with 1 entries (1 files):
- pharmaceuticals-3366889-supplementary.pdf
